# Supplementary material for: Characterisation of a 3-hydroxypropionic acid-inducible system from Pseudomonas putida for orthogonal gene expression control in Escherichia coli and Cupriavidus necator
Source: Sci Rep. 2017 May 11;7:1724. doi: 10.1038/s41598-017-01850-w (PMC5431877; doi:10.1038/s41598-017-01850-w)
Supplement: Supplementary file 2 — Supplementary Table S3 [file 41598_2017_1850_MOESM2_ESM.xls]

## Sheet: title
Characterisation of a 3-hydroxypropionic acid-inducible system from Pseudomonas putida for orthogonal gene expression control in Escherichia coli and Cupriavidus necator
Erik K. R. Hanko1, Nigel P. Minton1, Naglis Malys1*
1BBSRC/EPSRC Synthetic Biology Research Centre (SBRC), School of Life Sciences, Centre for Biomolecular Sciences, The University of Nottingham, Nottingham NG7 2RD, United Kingdom
*Author to whom correspondence should be addressed, E-Mail: Naglis.Malys@nottingham.ac.uk

## Sheet: growth
		time (minutes)	0	5.82667	11.6517	17.4783	23.305	29.1317	34.9583	40.7833	46.61	52.4367	58.2633	64.09	69.915	75.7417	81.5683	87.3933	93.22	99.0467	104.877	110.703	116.532	122.358	128.187	134.013	139.84	145.665	151.493	157.32	163.147	168.973	174.8	180.627	186.453	192.28	198.107	203.935	209.762	215.588	221.415	227.242	233.067	238.893	244.72	250.547	256.373	262.2	268.027
organism	replicate	3-HP concentration
E. coli pEH006E	1	0	0.0606	0.0628	0.0638	0.0645	0.0659	0.0668	0.0671	0.0687	0.0708	0.0717	0.0746	0.0754	0.0787	0.0799	0.0824	0.0849	0.0865	0.0897	0.0903	0.0934	0.0948	0.099	0.0989	0.1013	0.1038	0.1067	0.1101	0.1109	0.1134	0.1161	0.1183	0.1211	0.123	0.124	0.1263	0.1287	0.1306	0.1324	0.1341	0.136	0.1389	0.1397	0.1418	0.1433	0.145	0.1472	0.1491
E. coli pEH006E	2	0	0.0551	0.0579	0.0588	0.0603	0.0628	0.062	0.0655	0.0662	0.0686	0.0709	0.0729	0.0756	0.0777	0.0803	0.0825	0.085	0.0882	0.0912	0.0926	0.0966	0.0981	0.1014	0.103	0.1061	0.1085	0.111	0.1154	0.1171	0.12	0.1233	0.1258	0.1292	0.1322	0.1341	0.1366	0.1394	0.1423	0.1449	0.1485	0.1492	0.1521	0.1547	0.1567	0.1587	0.1599	0.1635	0.1653
E. coli pEH006E	3	0	0.0553	0.0566	0.0581	0.0589	0.0598	0.0602	0.0616	0.0632	0.0659	0.0664	0.0696	0.071	0.0745	0.0757	0.0779	0.0807	0.0826	0.0862	0.0868	0.0889	0.0918	0.0951	0.0961	0.0985	0.1012	0.1037	0.1067	0.1074	0.1109	0.113	0.1158	0.1185	0.1201	0.1221	0.1242	0.1268	0.1286	0.1303	0.1326	0.1345	0.1372	0.1383	0.1401	0.1427	0.1447	0.1473	0.1498
E. coli pEH008	1	0	0.0543	0.0579	0.0596	0.0617	0.0628	0.0653	0.0633	0.0665	0.0689	0.0696	0.0708	0.0722	0.0755	0.077	0.0785	0.0814	0.0843	0.0877	0.0888	0.0903	0.0934	0.0962	0.0965	0.1004	0.1018	0.1048	0.1075	0.1088	0.1105	0.1141	0.1164	0.1184	0.1201	0.1227	0.1234	0.1269	0.1283	0.1293	0.132	0.1348	0.137	0.138	0.1397	0.1415	0.1432	0.1458	0.1471
E. coli pEH008	2	0	0.051	0.0535	0.0542	0.056	0.0578	0.0581	0.0595	0.0617	0.0637	0.0651	0.0665	0.0682	0.0708	0.0738	0.0753	0.0773	0.0811	0.0849	0.0852	0.0876	0.09	0.0928	0.0946	0.0978	0.0992	0.1028	0.1051	0.1075	0.1093	0.1132	0.1158	0.1183	0.1192	0.1212	0.1245	0.1264	0.129	0.1306	0.132	0.1342	0.1382	0.14	0.1423	0.1429	0.1464	0.1473	0.1504
E. coli pEH008	3	0	0.0403	0.0432	0.0441	0.0465	0.0475	0.0492	0.0489	0.0506	0.0531	0.053	0.0549	0.0547	0.0578	0.0591	0.0592	0.0615	0.0635	0.0688	0.0686	0.0693	0.0711	0.0745	0.0753	0.0778	0.0792	0.0808	0.0838	0.0853	0.088	0.0907	0.0928	0.0943	0.0956	0.0977	0.0996	0.1026	0.1043	0.1071	0.1072	0.1105	0.1127	0.1127	0.1158	0.1175	0.1179	0.121	0.1226
E. coli pEH008	1	0.016 mM	0.0524	0.0548	0.0559	0.0579	0.0593	0.0602	0.0611	0.0624	0.0644	0.0649	0.0678	0.0683	0.0721	0.0728	0.0764	0.0793	0.0818	0.0835	0.0862	0.0881	0.0905	0.0932	0.0937	0.0962	0.0982	0.1014	0.1039	0.1045	0.1079	0.1104	0.113	0.1143	0.1169	0.119	0.1208	0.1243	0.1251	0.1263	0.1286	0.1314	0.1355	0.1351	0.1388	0.1396	0.1414	0.1448	0.1452
E. coli pEH008	2	0.016 mM	0.0502	0.0522	0.0528	0.0552	0.0582	0.0563	0.0604	0.0604	0.0616	0.0639	0.0662	0.0674	0.0715	0.0728	0.0752	0.0777	0.0822	0.0843	0.0867	0.0929	0.0949	0.0973	0.0981	0.1011	0.1031	0.108	0.111	0.1105	0.1152	0.1168	0.1204	0.1226	0.1219	0.1244	0.1227	0.1259	0.1267	0.1295	0.1312	0.133	0.1376	0.139	0.1404	0.1434	0.1458	0.1481	0.1511
E. coli pEH008	3	0.016 mM	0.0385	0.041	0.0426	0.0447	0.0458	0.0471	0.0477	0.0499	0.0509	0.052	0.053	0.0557	0.0573	0.0576	0.0593	0.0644	0.067	0.0676	0.07	0.072	0.0739	0.0751	0.0776	0.0782	0.0803	0.0835	0.0839	0.0852	0.0878	0.0893	0.0909	0.0921	0.0948	0.0957	0.0974	0.0988	0.1003	0.1009	0.1028	0.1038	0.1066	0.1075	0.1088	0.1108	0.1118	0.1144	0.1154
E. coli pEH008	1	0.078 mM	0.0542	0.0562	0.0567	0.0588	0.0601	0.0617	0.0617	0.0637	0.0659	0.0661	0.0681	0.0707	0.0732	0.0754	0.0775	0.08	0.0827	0.0853	0.0883	0.0894	0.0916	0.0956	0.0967	0.0991	0.1014	0.1047	0.1088	0.1103	0.1119	0.1153	0.1193	0.1202	0.1228	0.1253	0.1262	0.1285	0.1314	0.1319	0.1354	0.1371	0.1403	0.1397	0.1429	0.1428	0.1432	0.145	0.1472
E. coli pEH008	2	0.078 mM	0.0493	0.0506	0.052	0.0534	0.0565	0.0558	0.058	0.0597	0.0616	0.0635	0.0646	0.068	0.07	0.0725	0.0744	0.0774	0.0806	0.083	0.0853	0.0879	0.0898	0.0924	0.0942	0.0962	0.099	0.1021	0.1056	0.1073	0.1101	0.1129	0.1164	0.1185	0.1205	0.1231	0.1258	0.1298	0.1314	0.1339	0.136	0.1389	0.1415	0.1441	0.1472	0.1486	0.1506	0.1535	0.1557
E. coli pEH008	3	0.078 mM	0.039	0.0409	0.0428	0.0451	0.0456	0.0475	0.0479	0.0491	0.0511	0.0513	0.0529	0.0553	0.0562	0.0587	0.0596	0.0627	0.065	0.0692	0.0708	0.0718	0.0731	0.076	0.0785	0.0808	0.0815	0.0844	0.087	0.0881	0.0905	0.0925	0.0953	0.0956	0.0982	0.0992	0.1007	0.1025	0.1047	0.1048	0.1066	0.1085	0.1099	0.111	0.1125	0.1146	0.1162	0.1182	0.12
E. coli pEH008	1	0.156 mM	0.0552	0.058	0.0591	0.0606	0.0624	0.0645	0.0638	0.0662	0.0685	0.0699	0.0707	0.0727	0.0775	0.079	0.0826	0.0844	0.086	0.0892	0.0919	0.0937	0.0974	0.0977	0.0996	0.101	0.1024	0.1051	0.1078	0.108	0.1106	0.1134	0.1159	0.1189	0.121	0.1253	0.1246	0.1266	0.1294	0.1301	0.1329	0.1343	0.1371	0.1414	0.144	0.1473	0.1485	0.151	0.1536
E. coli pEH008	2	0.156 mM	0.0496	0.052	0.0536	0.0546	0.0577	0.0577	0.0604	0.0614	0.0636	0.0654	0.0664	0.0698	0.0723	0.0748	0.0776	0.0801	0.083	0.0861	0.0885	0.0906	0.0931	0.095	0.0976	0.1004	0.1025	0.1054	0.1092	0.1107	0.1136	0.1162	0.1194	0.1221	0.1236	0.1279	0.1302	0.1349	0.1365	0.1395	0.1426	0.1447	0.1472	0.1479	0.1497	0.1521	0.1524	0.152	0.1545
E. coli pEH008	3	0.156 mM	0.0392	0.0408	0.0428	0.0444	0.0452	0.0461	0.0476	0.0479	0.0502	0.0505	0.0518	0.0523	0.0556	0.0573	0.0595	0.061	0.0635	0.0658	0.0682	0.0697	0.0721	0.0736	0.0769	0.0784	0.0799	0.0821	0.0837	0.086	0.0884	0.0907	0.0939	0.0955	0.0964	0.0993	0.1011	0.1027	0.1055	0.1055	0.1069	0.1066	0.1114	0.1128	0.1134	0.1151	0.115	0.1164	0.1181
E. coli pEH008	1	0.3125 mM	0.0533	0.0565	0.0585	0.0601	0.0607	0.0638	0.0639	0.065	0.067	0.0681	0.0701	0.0709	0.075	0.0774	0.0796	0.0822	0.0845	0.0857	0.088	0.091	0.0931	0.0965	0.0972	0.1004	0.102	0.1056	0.1091	0.1083	0.1097	0.1123	0.1148	0.1163	0.1178	0.1214	0.1229	0.126	0.1274	0.1285	0.1302	0.1328	0.1355	0.1372	0.1407	0.1436	0.146	0.149	0.1516
E. coli pEH008	2	0.3125 mM	0.0484	0.0512	0.0532	0.055	0.0565	0.0573	0.0595	0.0606	0.0632	0.0652	0.066	0.0687	0.0716	0.0743	0.0765	0.0786	0.0827	0.0844	0.0871	0.0896	0.0915	0.0937	0.0965	0.0987	0.1014	0.1045	0.1074	0.1105	0.1127	0.116	0.1186	0.1215	0.1231	0.1253	0.128	0.1309	0.1338	0.1361	0.1379	0.1418	0.144	0.1457	0.1481	0.1503	0.1526	0.155	0.1568
E. coli pEH008	3	0.3125 mM	0.039	0.0414	0.0447	0.0462	0.0463	0.0477	0.0487	0.0497	0.0509	0.052	0.0533	0.0542	0.0576	0.0592	0.061	0.0634	0.0673	0.0675	0.0713	0.0724	0.0744	0.0764	0.0787	0.0803	0.0823	0.0849	0.0873	0.0882	0.0911	0.093	0.096	0.0981	0.0992	0.1016	0.1033	0.1058	0.1088	0.1082	0.1087	0.1108	0.115	0.1138	0.116	0.1167	0.116	0.1193	0.1221
E. coli pEH008	1	0.625 mM	0.0538	0.0565	0.0581	0.0584	0.0606	0.0616	0.0614	0.0638	0.0657	0.0665	0.0681	0.0707	0.0731	0.0761	0.0771	0.0797	0.0818	0.0856	0.0873	0.0887	0.0904	0.0951	0.0934	0.0973	0.0982	0.1007	0.1044	0.1054	0.1073	0.1103	0.1144	0.1165	0.119	0.1225	0.1235	0.1272	0.1295	0.1291	0.1314	0.1349	0.1362	0.1373	0.1394	0.1415	0.1427	0.1442	0.1469
E. coli pEH008	2	0.625 mM	0.0494	0.052	0.0538	0.0548	0.0573	0.0577	0.0604	0.0614	0.0632	0.0655	0.0666	0.0701	0.0726	0.0752	0.0778	0.0797	0.0831	0.0849	0.0873	0.0901	0.0926	0.0955	0.0972	0.1005	0.1026	0.1058	0.1096	0.1106	0.1153	0.1166	0.1186	0.1224	0.1235	0.1264	0.1298	0.1315	0.1312	0.132	0.1345	0.1367	0.1415	0.1447	0.1458	0.1485	0.1501	0.1499	0.1522
E. coli pEH008	3	0.625 mM	0.0398	0.0423	0.0444	0.0456	0.0479	0.0486	0.0497	0.0512	0.053	0.0546	0.0552	0.0556	0.0592	0.0605	0.0609	0.0636	0.0655	0.0672	0.069	0.0705	0.0729	0.0767	0.0773	0.0794	0.0807	0.0834	0.0855	0.0867	0.0896	0.091	0.0918	0.0938	0.0959	0.0975	0.0989	0.1006	0.103	0.1035	0.1055	0.1077	0.1092	0.1113	0.113	0.1145	0.1164	0.1185	0.121
E. coli pEH008	1	1.25 mM	0.0535	0.0553	0.0573	0.0579	0.0597	0.0616	0.0611	0.0626	0.0649	0.0657	0.0682	0.0696	0.0727	0.0747	0.0766	0.0798	0.0822	0.0841	0.0859	0.0875	0.0904	0.0939	0.0948	0.0972	0.0996	0.1019	0.1058	0.1063	0.1091	0.1113	0.1138	0.1156	0.1182	0.1202	0.1221	0.1247	0.1262	0.1281	0.1298	0.1327	0.1358	0.1388	0.1395	0.1422	0.1439	0.1454	0.148
E. coli pEH008	2	1.25 mM	0.0497	0.051	0.0532	0.054	0.0569	0.0572	0.059	0.061	0.0624	0.0647	0.066	0.0682	0.0708	0.0741	0.076	0.0785	0.0822	0.0839	0.0865	0.0889	0.0922	0.0936	0.0957	0.0982	0.1009	0.1039	0.1073	0.1094	0.1108	0.1144	0.1165	0.1197	0.1202	0.1252	0.1267	0.1283	0.1304	0.1332	0.1354	0.1385	0.1427	0.1433	0.1443	0.1471	0.1489	0.1517	0.1551
E. coli pEH008	3	1.25 mM	0.0405	0.0424	0.0447	0.0463	0.0472	0.0482	0.0493	0.0498	0.0523	0.0525	0.0543	0.0548	0.0572	0.0587	0.0602	0.0626	0.0657	0.0681	0.0701	0.0721	0.074	0.0767	0.0772	0.0788	0.0811	0.0836	0.0853	0.087	0.0902	0.0926	0.0937	0.0946	0.0979	0.0997	0.1006	0.1023	0.104	0.1055	0.1069	0.1081	0.1107	0.1127	0.113	0.116	0.1165	0.1196	0.1198
E. coli pEH008	1	2.5 mM	0.0521	0.0541	0.056	0.0563	0.0577	0.0594	0.0584	0.0617	0.0632	0.0639	0.0659	0.0679	0.0714	0.0734	0.0758	0.0791	0.0811	0.0836	0.0843	0.0876	0.089	0.0921	0.0934	0.0962	0.0992	0.1017	0.104	0.1045	0.1072	0.1097	0.111	0.1143	0.1158	0.1183	0.1205	0.1254	0.1288	0.1301	0.1319	0.1359	0.1371	0.1388	0.1409	0.1426	0.1444	0.1459	0.1494
E. coli pEH008	2	2.5 mM	0.047	0.0487	0.0507	0.0511	0.0531	0.0537	0.0553	0.0571	0.0593	0.0602	0.0622	0.0652	0.068	0.0707	0.0724	0.0753	0.078	0.0801	0.0819	0.0853	0.0864	0.0893	0.0909	0.0941	0.0966	0.0991	0.1027	0.1046	0.1071	0.1102	0.1119	0.1149	0.1171	0.1192	0.1215	0.1243	0.1262	0.1292	0.1302	0.1326	0.1352	0.138	0.1396	0.142	0.1443	0.1454	0.1481
E. coli pEH008	3	2.5 mM	0.0401	0.0417	0.0442	0.0451	0.0456	0.0469	0.0467	0.049	0.0506	0.0504	0.0527	0.0527	0.0556	0.0569	0.0583	0.0613	0.0648	0.0668	0.0679	0.0702	0.0718	0.0751	0.0759	0.0769	0.079	0.0808	0.084	0.0843	0.0864	0.0896	0.0924	0.0935	0.0956	0.0973	0.0991	0.1023	0.1044	0.1046	0.1072	0.1096	0.1113	0.1128	0.1144	0.1164	0.1166	0.119	0.1204
E. coli pEH008	1	5 mM	0.0536	0.056	0.0577	0.0576	0.0585	0.0601	0.0598	0.0622	0.064	0.0645	0.067	0.0691	0.0716	0.0738	0.0764	0.0792	0.0818	0.0842	0.0859	0.0869	0.0881	0.0906	0.0929	0.0941	0.0965	0.0978	0.1019	0.1029	0.1052	0.1091	0.1098	0.1127	0.1154	0.1184	0.1185	0.1205	0.1218	0.1229	0.1261	0.1279	0.1338	0.135	0.1382	0.1401	0.1416	0.1444	0.1457
E. coli pEH008	2	5 mM	0.0488	0.0493	0.0512	0.0514	0.0536	0.0534	0.0553	0.0571	0.0591	0.0604	0.0623	0.0651	0.0668	0.0702	0.0733	0.0756	0.0788	0.0814	0.0834	0.0856	0.0864	0.0882	0.091	0.0936	0.0959	0.0988	0.1019	0.1032	0.1053	0.1095	0.1107	0.1138	0.1153	0.1177	0.1199	0.1231	0.1252	0.1264	0.1284	0.1306	0.1337	0.1355	0.1383	0.1404	0.1437	0.149	0.1518
E. coli pEH008	3	5 mM	0.0379	0.0394	0.0426	0.0431	0.0428	0.044	0.0449	0.0463	0.0478	0.0477	0.0498	0.0513	0.0526	0.0541	0.0562	0.0586	0.0616	0.0648	0.0674	0.068	0.0704	0.0719	0.0733	0.0742	0.0748	0.0761	0.0796	0.0807	0.0854	0.0859	0.0879	0.0898	0.0925	0.0947	0.0963	0.099	0.1007	0.1025	0.1052	0.1058	0.1106	0.1107	0.1126	0.1142	0.1145	0.1174	0.1193
E. coli pEH008	1	10 mM	0.051	0.0547	0.0549	0.0543	0.0564	0.0577	0.0573	0.0587	0.0603	0.0616	0.0629	0.0647	0.0673	0.0701	0.0718	0.0755	0.0784	0.0813	0.083	0.0848	0.0861	0.0878	0.0882	0.0904	0.0924	0.0935	0.097	0.0981	0.1004	0.1032	0.1048	0.108	0.1105	0.1128	0.1155	0.1186	0.121	0.1226	0.1254	0.1277	0.1301	0.1306	0.1335	0.1364	0.1378	0.141	0.1428
E. coli pEH008	2	10 mM	0.0475	0.0495	0.0503	0.0509	0.0528	0.0525	0.0553	0.0557	0.0567	0.0588	0.0592	0.0624	0.064	0.0671	0.0688	0.0719	0.076	0.0789	0.0812	0.0842	0.086	0.0871	0.0877	0.0895	0.0912	0.0938	0.0974	0.0991	0.1009	0.1041	0.1069	0.1095	0.1105	0.1133	0.1159	0.1182	0.1199	0.1212	0.1237	0.126	0.1289	0.1299	0.1342	0.1366	0.1409	0.1438	0.1462
E. coli pEH008	3	10 mM	0.0408	0.0424	0.0433	0.0433	0.0447	0.0447	0.0453	0.0461	0.0483	0.0477	0.0521	0.0494	0.0513	0.0534	0.0556	0.0569	0.0602	0.0628	0.0655	0.0673	0.0684	0.0713	0.0714	0.0731	0.0745	0.0754	0.0765	0.0766	0.0824	0.081	0.0868	0.085	0.0869	0.0886	0.0905	0.0948	0.0944	0.0961	0.1033	0.1003	0.1026	0.1038	0.1058	0.108	0.1086	0.1117	0.113
C. necator pEH006E	1	0	0.0403	0.0382	0.0373	0.0383	0.0403	0.0422	0.0417	0.0407	0.0404	0.0393	0.0411	0.0423	0.0424	0.0429	0.0425	0.0441	0.0465	0.0489	0.0506	0.0522	0.0532	0.055	0.0564	0.0571	0.0591	0.0601	0.0616	0.0631	0.0649	0.0671	0.0679	0.0699	0.0719	0.0727	0.0747	0.076	0.078	0.0794	0.0818	0.0828	0.0843	0.0863	0.0872	0.089	0.0914	0.0922	0.0944
C. necator pEH006E	2	0	0.0353	0.0348	0.0344	0.0357	0.0334	0.0346	0.0353	0.0364	0.0355	0.0346	0.0355	0.0362	0.037	0.0377	0.0378	0.0379	0.0389	0.0419	0.0433	0.0455	0.0469	0.0483	0.0502	0.0508	0.0511	0.0524	0.054	0.0558	0.0573	0.0587	0.0604	0.0621	0.0636	0.065	0.0668	0.068	0.0696	0.071	0.0723	0.074	0.0756	0.0775	0.0779	0.0798	0.0814	0.0827	0.0845
C. necator pEH006E	3	0	0.0362	0.0367	0.0353	0.0359	0.0356	0.0333	0.0354	0.0372	0.0366	0.0366	0.0369	0.0375	0.0391	0.039	0.0378	0.0404	0.0442	0.0457	0.0419	0.0448	0.0489	0.0499	0.0502	0.049	0.0486	0.049	0.0508	0.0509	0.0537	0.0552	0.0557	0.0575	0.0598	0.0608	0.0617	0.0643	0.0663	0.0669	0.0694	0.0703	0.0727	0.0744	0.0755	0.0765	0.0796	0.0803	0.0819
C. necator pEH008	1	0	0.0184	0.0164	0.0156	0.017	0.0159	0.0131	0.0144	0.0168	0.0154	0.0165	0.0162	0.0161	0.0165	0.0169	0.0157	0.0159	0.0152	0.017	0.0169	0.0181	0.0183	0.0188	0.0192	0.019	0.0201	0.0205	0.0215	0.0218	0.0231	0.0244	0.0242	0.0252	0.0296	0.028	0.0284	0.0283	0.0294	0.0278	0.0283	0.0291	0.03	0.0304	0.0309	0.0321	0.0322	0.0319	0.0325
C. necator pEH008	2	0	0.014	0.0134	0.0121	0.0112	0.0112	0.0114	0.0097	0.0098	0.0111	0.0091	0.0116	0.0118	0.0127	0.0126	0.0128	0.0124	0.0121	0.0128	0.012	0.0121	0.0134	0.0143	0.0145	0.0148	0.0153	0.0155	0.0154	0.0157	0.0158	0.0167	0.0172	0.0191	0.0202	0.0207	0.0213	0.0222	0.0224	0.0221	0.0228	0.0228	0.0225	0.0231	0.0231	0.0242	0.0257	0.0262	0.0265
C. necator pEH008	3	0	0.0251	0.0252	0.0236	0.0228	0.0236	0.0241	0.0243	0.0237	0.0233	0.0225	0.0236	0.0241	0.0252	0.0256	0.0243	0.0271	0.0277	0.0306	0.0315	0.0313	0.0326	0.0341	0.0325	0.0345	0.036	0.0352	0.0359	0.0349	0.0373	0.0379	0.0371	0.0382	0.0389	0.0396	0.0404	0.0428	0.0434	0.0433	0.0446	0.0448	0.0462	0.0474	0.0478	0.0482	0.0499	0.0504	0.0516
C. necator pEH008	1	0.016 mM	0.0175	0.0169	0.0155	0.0148	0.0148	0.0133	0.0129	0.0144	0.013	0.017	0.0177	0.0193	0.0178	0.0162	0.0161	0.0175	0.0158	0.0169	0.0175	0.0183	0.0182	0.0182	0.0191	0.0197	0.0219	0.0217	0.0221	0.0223	0.0236	0.0247	0.0247	0.0249	0.026	0.0252	0.025	0.0258	0.0265	0.0274	0.029	0.0289	0.0294	0.0299	0.0302	0.0311	0.0313	0.0312	0.0314
C. necator pEH008	2	0.016 mM	0.0127	0.0117	0.0113	0.0113	0.011	0.0098	0.0086	0.009	0.0085	0.009	0.0093	0.0117	0.0144	0.0145	0.0145	0.0135	0.0133	0.0136	0.0121	0.0122	0.0143	0.0139	0.0148	0.0146	0.0153	0.0153	0.0155	0.016	0.0164	0.0179	0.0189	0.0202	0.0213	0.0217	0.0224	0.0233	0.0222	0.0228	0.0239	0.023	0.0237	0.0242	0.0246	0.0263	0.0275	0.0275	0.0279
C. necator pEH008	3	0.016 mM	0.0252	0.0237	0.0238	0.023	0.0231	0.0233	0.025	0.0246	0.0233	0.0235	0.0251	0.0246	0.0259	0.0259	0.0249	0.0273	0.0278	0.0297	0.0306	0.0303	0.0317	0.0312	0.0327	0.0331	0.0326	0.0313	0.0324	0.0312	0.0344	0.0356	0.035	0.0365	0.0383	0.0388	0.0388	0.0414	0.0423	0.0422	0.0442	0.0441	0.0457	0.0469	0.0477	0.0479	0.0495	0.0503	0.0515
C. necator pEH008	1	0.078 mM	0.019	0.0178	0.0167	0.016	0.0156	0.0139	0.0132	0.0142	0.0163	0.021	0.0199	0.0184	0.0196	0.0199	0.0199	0.0202	0.0191	0.0193	0.0203	0.021	0.0214	0.0216	0.0226	0.0231	0.0246	0.025	0.0254	0.0265	0.0275	0.0284	0.029	0.0295	0.0306	0.0298	0.0304	0.0306	0.0325	0.0329	0.0344	0.0345	0.0349	0.0357	0.036	0.0371	0.0375	0.0369	0.0377
C. necator pEH008	2	0.078 mM	0.0143	0.0136	0.013	0.0122	0.0116	0.0105	0.0098	0.0097	0.0092	0.0118	0.0148	0.015	0.0169	0.017	0.016	0.0147	0.0153	0.0157	0.0143	0.0151	0.0156	0.0167	0.0173	0.0177	0.0179	0.0179	0.0193	0.0201	0.0211	0.0221	0.0221	0.0233	0.0243	0.0241	0.0247	0.0247	0.0251	0.0251	0.0265	0.0274	0.0284	0.0286	0.0292	0.0296	0.03	0.0303	0.0308
C. necator pEH008	3	0.078 mM	0.0251	0.0241	0.0241	0.0246	0.0251	0.025	0.0245	0.0243	0.0225	0.0239	0.0248	0.0239	0.0255	0.0257	0.0249	0.0275	0.0281	0.0297	0.0312	0.0313	0.0335	0.0337	0.034	0.035	0.0368	0.0357	0.0348	0.035	0.0383	0.0392	0.0395	0.0404	0.0426	0.043	0.0436	0.0456	0.0466	0.0467	0.0485	0.049	0.05	0.0518	0.0519	0.0528	0.0546	0.055	0.0563
C. necator pEH008	1	0.156 mM	0.0215	0.0202	0.019	0.0184	0.0183	0.0175	0.0181	0.0213	0.0244	0.0229	0.0218	0.0219	0.0227	0.0228	0.0225	0.0213	0.022	0.0221	0.0228	0.0233	0.0234	0.0241	0.0249	0.0254	0.0274	0.0271	0.0278	0.0283	0.029	0.03	0.0302	0.031	0.0315	0.0318	0.0321	0.0337	0.0354	0.0354	0.0369	0.037	0.0373	0.038	0.0382	0.039	0.0396	0.0391	0.0397
C. necator pEH008	2	0.156 mM	0.0159	0.0159	0.0137	0.0136	0.0128	0.0114	0.0107	0.0113	0.0123	0.0173	0.0167	0.017	0.0173	0.0175	0.0172	0.0166	0.0168	0.0164	0.0172	0.0179	0.0181	0.0187	0.0193	0.0196	0.0206	0.0212	0.0218	0.0231	0.0239	0.025	0.0254	0.0267	0.0269	0.0268	0.0274	0.0278	0.0283	0.0287	0.0301	0.0312	0.0317	0.0331	0.0328	0.0336	0.0346	0.0343	0.0344
C. necator pEH008	3	0.156 mM	0.0288	0.0284	0.0272	0.0261	0.0265	0.0259	0.031	0.03	0.0291	0.0282	0.028	0.0277	0.0291	0.0292	0.0281	0.0301	0.0301	0.0308	0.0315	0.031	0.0325	0.0332	0.0335	0.0343	0.0364	0.0283	0.0309	0.0295	0.0324	0.0339	0.0336	0.0353	0.0374	0.038	0.0383	0.0406	0.0421	0.0423	0.0445	0.0451	0.0467	0.0479	0.0484	0.0491	0.0512	0.0515	0.0532
C. necator pEH008	1	0.3125 mM	0.0189	0.0188	0.0179	0.0182	0.0171	0.0154	0.0151	0.0148	0.0151	0.0225	0.0202	0.0214	0.0219	0.0216	0.0208	0.0205	0.0204	0.0215	0.022	0.0225	0.0226	0.0232	0.0246	0.0245	0.027	0.0273	0.0275	0.0281	0.0293	0.0299	0.0304	0.0311	0.032	0.0318	0.0325	0.0344	0.0356	0.0359	0.0374	0.0379	0.038	0.0391	0.0395	0.0405	0.0413	0.0408	0.0414
C. necator pEH008	2	0.3125 mM	0.0158	0.0146	0.0139	0.0129	0.0119	0.0123	0.0121	0.0182	0.0189	0.0179	0.0176	0.0179	0.0177	0.0158	0.0158	0.0159	0.0162	0.0166	0.0168	0.0174	0.018	0.0191	0.0203	0.0206	0.0219	0.0227	0.0233	0.0241	0.0237	0.0246	0.0249	0.0259	0.0255	0.0274	0.0285	0.0292	0.0303	0.0308	0.0318	0.0326	0.0333	0.0344	0.0347	0.0354	0.0363	0.037	0.0375
C. necator pEH008	3	0.3125 mM	0.0259	0.0258	0.0246	0.0258	0.0253	0.0245	0.0269	0.0268	0.0266	0.0263	0.0259	0.0255	0.0269	0.0268	0.0258	0.0278	0.0284	0.0295	0.0309	0.0309	0.0327	0.0338	0.0334	0.032	0.0347	0.0346	0.0357	0.0355	0.0387	0.0393	0.0396	0.0409	0.0432	0.0437	0.0446	0.0477	0.0489	0.0492	0.0511	0.0518	0.0527	0.0543	0.0551	0.0554	0.0573	0.0575	0.0586
C. necator pEH008	1	0.625 mM	0.0198	0.0187	0.0172	0.0177	0.0163	0.015	0.0151	0.0174	0.0198	0.0211	0.0197	0.0198	0.0201	0.0198	0.0191	0.0201	0.0199	0.0208	0.0208	0.0214	0.0218	0.0223	0.0236	0.0243	0.0261	0.0258	0.0264	0.0271	0.028	0.0288	0.0286	0.029	0.03	0.0308	0.0319	0.0332	0.0342	0.0342	0.0357	0.0354	0.036	0.0367	0.0368	0.0376	0.0382	0.0372	0.0375
C. necator pEH008	2	0.625 mM	0.0144	0.0138	0.0134	0.0143	0.0124	0.0113	0.0105	0.0113	0.0125	0.0159	0.0147	0.0164	0.0169	0.0151	0.0159	0.0151	0.0154	0.0155	0.0162	0.017	0.0172	0.018	0.019	0.0193	0.0198	0.0208	0.0217	0.0231	0.024	0.0245	0.0252	0.0257	0.0265	0.0263	0.0272	0.0279	0.0293	0.0305	0.0312	0.032	0.0332	0.0335	0.0338	0.0344	0.0355	0.036	0.0362
C. necator pEH008	3	0.625 mM	0.0253	0.0257	0.0245	0.0259	0.0253	0.0238	0.0261	0.0263	0.0259	0.0253	0.0246	0.0244	0.0254	0.0259	0.0249	0.0275	0.0277	0.0286	0.03	0.0301	0.0317	0.0328	0.0326	0.031	0.0338	0.0331	0.0341	0.0341	0.0371	0.0381	0.0382	0.0394	0.0417	0.0421	0.0428	0.0455	0.0469	0.0467	0.0493	0.0495	0.0506	0.0522	0.0529	0.0535	0.0556	0.056	0.0584
C. necator pEH008	1	1.25 mM	0.0215	0.019	0.0195	0.0187	0.0179	0.0168	0.0177	0.0183	0.0208	0.0194	0.0201	0.0213	0.0214	0.0208	0.0203	0.0214	0.0214	0.0221	0.0225	0.0233	0.0237	0.0242	0.0262	0.027	0.0288	0.0292	0.0293	0.0302	0.0316	0.0327	0.0324	0.0332	0.0341	0.0348	0.0366	0.0373	0.039	0.0394	0.0415	0.0418	0.0423	0.0431	0.0441	0.0452	0.0466	0.0463	0.0472
C. necator pEH008	2	1.25 mM	0.0162	0.0153	0.0147	0.0151	0.0153	0.0149	0.0152	0.0158	0.0166	0.0174	0.0178	0.019	0.0188	0.0184	0.0178	0.0179	0.0183	0.0181	0.0188	0.0196	0.0203	0.0207	0.0219	0.0228	0.0243	0.0248	0.026	0.027	0.0284	0.0292	0.0301	0.0311	0.0322	0.0325	0.0321	0.0336	0.0353	0.0365	0.0377	0.0387	0.04	0.0409	0.0416	0.0432	0.0446	0.0454	0.0466
C. necator pEH008	3	1.25 mM	0.0258	0.0257	0.0242	0.0237	0.026	0.0263	0.0261	0.0264	0.0263	0.0255	0.0258	0.0253	0.0263	0.0269	0.0263	0.029	0.0292	0.0306	0.032	0.0325	0.034	0.035	0.0359	0.036	0.037	0.0359	0.0373	0.0374	0.0403	0.0416	0.0417	0.0435	0.0458	0.047	0.0477	0.0501	0.0519	0.0522	0.0547	0.0556	0.057	0.0587	0.0602	0.0611	0.0638	0.0643	0.066
C. necator pEH008	1	2.5 mM	0.0192	0.0172	0.0156	0.0156	0.0161	0.0188	0.0209	0.0195	0.0185	0.02	0.0193	0.0184	0.0191	0.0195	0.0184	0.0188	0.0186	0.0191	0.0197	0.0202	0.0208	0.0211	0.0228	0.0234	0.0249	0.0244	0.025	0.0253	0.0264	0.0268	0.0262	0.0275	0.0295	0.0297	0.0301	0.0309	0.0322	0.0325	0.0336	0.0328	0.033	0.0344	0.0343	0.0351	0.0355	0.0348	0.0354
C. necator pEH008	2	2.5 mM	0.0165	0.0169	0.0166	0.016	0.0172	0.0206	0.0208	0.0214	0.0163	0.0211	0.0202	0.0215	0.0213	0.0203	0.0189	0.0194	0.0187	0.0184	0.0184	0.019	0.0193	0.02	0.0221	0.0204	0.0213	0.0252	0.0257	0.0264	0.0253	0.0271	0.0273	0.0262	0.0277	0.0289	0.0307	0.0318	0.0323	0.0331	0.033	0.0331	0.0333	0.0346	0.0347	0.0356	0.0364	0.0359	0.0367
C. necator pEH008	3	2.5 mM	0.0252	0.0242	0.0243	0.0278	0.029	0.0275	0.0272	0.0277	0.027	0.0267	0.0273	0.0262	0.0273	0.0278	0.0262	0.028	0.0272	0.0285	0.0298	0.03	0.0315	0.0323	0.0321	0.0297	0.0325	0.0316	0.0331	0.0327	0.0363	0.0368	0.037	0.0384	0.0406	0.0416	0.0427	0.0452	0.0465	0.0469	0.0491	0.0494	0.0511	0.0524	0.0531	0.0534	0.0556	0.0556	0.057
C. necator pEH008	1	5 mM	0.0206	0.0225	0.0196	0.0205	0.02	0.0222	0.0228	0.0229	0.0233	0.0231	0.0227	0.0223	0.0228	0.0226	0.0229	0.0232	0.021	0.0231	0.0232	0.0244	0.0239	0.0252	0.0265	0.0276	0.0296	0.0295	0.0304	0.0307	0.0319	0.0334	0.0342	0.0352	0.0361	0.0358	0.0369	0.0389	0.0401	0.0403	0.0418	0.0422	0.0431	0.0438	0.0449	0.0463	0.0468	0.0468	0.0475
C. necator pEH008	2	5 mM	0.0175	0.0219	0.019	0.0186	0.0173	0.0162	0.0179	0.0211	0.0214	0.0215	0.0208	0.0214	0.0186	0.0195	0.0195	0.0199	0.0203	0.0203	0.0204	0.0209	0.0215	0.0216	0.0239	0.0254	0.0254	0.0223	0.0246	0.023	0.0239	0.0261	0.0267	0.0269	0.0264	0.0282	0.0297	0.0315	0.0325	0.0331	0.0343	0.0342	0.0347	0.0353	0.0361	0.0369	0.0376	0.0376	0.0379
C. necator pEH008	3	5 mM	0.0267	0.0287	0.0259	0.0289	0.0287	0.0291	0.0289	0.0283	0.0276	0.0275	0.0272	0.0271	0.028	0.0277	0.0275	0.0296	0.0295	0.031	0.0317	0.0325	0.0339	0.0352	0.035	0.0325	0.0348	0.0347	0.0358	0.0358	0.0385	0.0399	0.0401	0.0418	0.0441	0.0447	0.0455	0.0485	0.0498	0.0502	0.0523	0.0529	0.0545	0.0563	0.0571	0.0583	0.0607	0.0613	0.0626
C. necator pEH008	1	10 mM	0.0184	0.0175	0.0164	0.0177	0.0177	0.0192	0.0206	0.0215	0.0202	0.0199	0.0195	0.0193	0.0191	0.0201	0.0199	0.0202	0.0198	0.0202	0.0204	0.0211	0.0209	0.0212	0.0221	0.022	0.0225	0.0226	0.0224	0.0225	0.023	0.0235	0.024	0.0246	0.0258	0.0257	0.0259	0.0261	0.0269	0.0275	0.0282	0.028	0.0284	0.0295	0.03	0.0313	0.0319	0.0322	0.033
C. necator pEH008	2	10 mM	0.0171	0.0156	0.0156	0.0151	0.0156	0.0175	0.0186	0.0203	0.0207	0.0202	0.0194	0.0199	0.0201	0.0199	0.0192	0.0188	0.0171	0.0172	0.0175	0.0188	0.0194	0.0194	0.0202	0.0204	0.0214	0.0225	0.0228	0.0236	0.0245	0.0248	0.0253	0.0267	0.0272	0.0274	0.0281	0.0292	0.0294	0.0295	0.031	0.0315	0.0327	0.0338	0.0342	0.0355	0.0363	0.0371	0.038
C. necator pEH008	3	10 mM	0.025	0.0247	0.0269	0.0263	0.0291	0.0272	0.0258	0.027	0.0263	0.0259	0.0254	0.0246	0.0259	0.0263	0.0254	0.0273	0.0266	0.027	0.0277	0.0277	0.0287	0.0292	0.0293	0.03	0.0314	0.0309	0.0314	0.0305	0.0325	0.0334	0.0331	0.0341	0.0357	0.0357	0.0361	0.0384	0.0395	0.0397	0.0416	0.042	0.0432	0.0449	0.0459	0.047	0.0494	0.0502	0.0519
[truncated: 133 more columns]

## Sheet: fluorescence
		time (minutes)	0	5.82667	11.6517	17.4783	23.305	29.1317	34.9583	40.7833	46.61	52.4367	58.2633	64.09	69.915	75.7417	81.5683	87.3933	93.22	99.0467	104.877	110.703	116.532	122.358	128.187	134.013	139.84	145.665	151.493	157.32	163.147	168.973	174.8	180.627	186.453	192.28	198.107	203.935	209.762	215.588	221.415	227.242	233.067	238.893	244.72	250.547	256.373	262.2	268.027
organism	replicate	3-HP concentration
E. coli pEH006E	1	0	0	1	0	0	0	1	1	0	1	1	1	1	0	0	1	1	1	0	1	1	1	1	1	1	1	1	1	2	1	2	3	1	2	2	2	2	2	2	1	2	2	2	2	2	1	2	2
E. coli pEH006E	2	0	0	1	1	0	0	1	0	0	0	1	0	0	1	0	1	1	0	1	1	1	1	1	1	0	2	1	1	1	2	1	1	2	1	1	2	1	1	1	1	1	1	1	2	2	1	1	2
E. coli pEH006E	3	0	0	1	1	2	0	0	1	1	1	1	1	1	0	1	1	1	1	1	1	0	1	1	2	2	1	1	2	1	1	1	2	1	1	2	1	1	0	1	2	2	2	2	1	1	1	2	1
E. coli pEH008	1	0	4	5	4	4	4	5	5	4	5	6	6	6	6	7	7	7	8	8	10	9	10	10	11	11	12	12	13	15	14	15	16	16	16	16	18	18	18	19	20	20	20	22	22	21	23	22	24
E. coli pEH008	2	0	3	4	4	5	4	5	4	5	5	5	5	4	6	7	7	7	8	8	9	10	9	10	10	11	13	12	13	13	14	14	13	16	15	15	18	17	17	17	17	18	18	19	21	20	21	20	22
E. coli pEH008	3	0	3	4	3	5	4	3	4	4	5	5	5	5	4	4	5	6	6	6	6	5	8	8	9	10	9	9	10	11	10	10	12	12	13	14	14	14	14	16	15	16	17	17	18	17	18	19	19
E. coli pEH008	1	0.016 mM	4	4	5	4	5	5	5	5	5	6	6	7	6	7	7	7	8	8	9	10	11	11	11	11	12	13	13	14	14	16	17	16	16	17	18	19	19	18	19	20	20	22	22	23	23	24	23
E. coli pEH008	2	0.016 mM	4	4	5	4	5	5	5	5	4	6	5	4	6	6	6	7	8	9	10	10	10	11	11	10	12	12	12	12	15	15	15	15	15	16	18	16	17	17	17	18	18	20	21	22	21	21	22
E. coli pEH008	3	0.016 mM	3	4	3	5	3	4	3	4	4	5	5	5	5	5	6	6	6	7	7	6	8	7	9	10	9	10	10	12	10	12	12	13	13	13	14	14	14	16	17	16	17	18	18	19	19	19	20
E. coli pEH008	1	0.078 mM	4	5	5	5	4	5	5	4	6	6	6	6	6	7	7	8	8	9	10	10	12	12	12	14	14	15	15	16	17	18	19	19	20	19	22	23	22	23	23	24	24	25	27	26	27	28	29
E. coli pEH008	2	0.078 mM	3	5	5	4	4	5	4	5	5	6	5	5	6	7	7	8	8	9	10	10	11	12	12	12	14	13	13	15	16	17	16	18	17	19	21	20	20	21	21	22	23	23	25	27	26	25	28
E. coli pEH008	3	0.078 mM	3	3	3	5	4	3	4	4	4	6	5	5	5	5	5	7	7	8	7	7	10	10	11	12	11	12	13	13	13	14	15	15	14	16	17	17	17	19	19	19	20	22	22	23	22	26	24
E. coli pEH008	1	0.156 mM	5	5	5	4	5	6	5	5	7	6	8	8	6	8	9	10	11	12	12	15	15	16	17	18	19	20	22	23	24	26	25	25	27	27	29	30	32	33	33	34	35	37	38	40	40	42	42
E. coli pEH008	2	0.156 mM	3	5	5	4	5	5	4	5	5	6	6	5	7	8	9	9	10	11	13	13	14	15	17	16	19	18	19	21	23	24	24	26	26	27	28	28	30	30	31	33	33	35	36	38	38	38	40
E. coli pEH008	3	0.156 mM	3	4	3	5	4	3	3	4	4	5	5	6	5	6	7	9	9	10	10	9	12	12	14	15	16	16	17	18	20	20	21	22	22	23	25	26	26	29	29	28	30	32	32	32	34	36	37
E. coli pEH008	1	0.3125 mM	4	5	5	4	4	5	5	5	6	7	8	10	9	12	14	16	18	19	22	24	25	28	30	33	35	38	39	42	43	47	48	48	52	54	57	59	61	63	67	69	70	75	77	80	82	85	88
E. coli pEH008	2	0.3125 mM	3	5	5	4	5	5	4	5	5	7	7	7	10	12	14	15	17	19	21	23	24	27	30	30	34	35	37	40	42	46	47	48	50	53	55	57	60	62	63	66	69	74	73	77	78	80	82
E. coli pEH008	3	0.3125 mM	3	3	3	5	3	4	4	4	5	6	6	7	7	8	10	12	14	16	17	17	21	23	25	28	28	30	32	35	37	39	41	42	43	46	50	52	55	57	58	59	62	65	67	69	71	74	75
E. coli pEH008	1	0.625 mM	5	5	4	5	5	6	6	6	8	8	10	13	14	18	21	24	28	31	36	38	44	47	52	55	60	64	69	74	79	86	87	92	97	103	111	114	120	125	130	135	143	146	152	157	164	168	172
E. coli pEH008	2	0.625 mM	3	5	4	4	3	5	5	5	6	9	9	11	14	17	21	24	27	31	35	38	42	47	50	53	59	62	66	71	75	81	85	89	93	100	106	109	114	118	123	129	134	141	151	152	157	164	168
E. coli pEH008	3	0.625 mM	3	3	4	4	4	4	5	5	6	7	7	9	9	13	15	18	21	24	26	29	34	37	42	45	48	50	55	59	64	67	72	76	79	84	89	93	99	105	110	113	120	126	129	137	141	147	150
E. coli pEH008	1	1.25 mM	4	5	5	4	5	6	6	6	8	11	13	16	18	23	27	31	35	41	46	51	57	63	68	75	80	85	93	100	108	116	122	130	138	144	155	162	171	177	186	195	203	212	221	232	240	249	257
E. coli pEH008	2	1.25 mM	3	5	5	4	3	5	5	6	7	9	11	13	18	21	25	30	35	39	44	49	55	59	65	70	77	84	88	97	103	112	118	125	131	140	151	154	162	170	180	188	199	209	217	224	235	246	256
E. coli pEH008	3	1.25 mM	3	3	3	4	3	4	4	5	6	8	9	11	12	15	19	22	28	31	36	39	45	48	55	60	64	68	74	79	85	90	96	101	107	114	120	127	134	143	151	157	162	174	183	192	198	210	219
E. coli pEH008	1	2.5 mM	4	5	5	4	5	6	6	7	10	11	15	18	20	26	31	37	42	47	55	61	66	73	79	88	95	104	110	119	126	138	145	155	166	174	184	194	204	214	226	239	251	260	271	283	299	307	318
E. coli pEH008	2	2.5 mM	3	5	4	4	3	6	5	6	8	10	12	15	20	24	28	32	39	44	50	55	61	69	73	80	88	93	101	110	118	126	134	142	150	158	170	179	187	198	208	215	227	240	252	259	273	281	292
E. coli pEH008	3	2.5 mM	3	3	3	5	4	4	5	5	7	8	10	13	15	17	22	27	31	37	40	44	51	54	61	69	73	78	83	89	95	104	112	117	122	133	141	150	157	167	176	183	196	202	210	221	233	242	251
E. coli pEH008	1	5 mM	4	4	4	4	5	6	7	7	10	12	16	20	22	27	35	40	44	51	58	63	70	76	82	89	96	103	114	122	131	143	152	157	167	180	189	201	210	221	232	241	254	266	279	293	307	319	337
E. coli pEH008	2	5 mM	3	5	5	5	3	6	5	7	8	11	14	16	21	27	31	36	42	47	53	60	66	71	79	84	92	101	107	114	126	131	141	150	159	170	180	190	199	208	220	228	243	256	269	279	295	306	322
E. coli pEH008	3	5 mM	3	3	3	5	4	4	4	6	7	9	11	14	17	20	25	30	35	39	45	48	55	61	67	73	76	80	89	95	102	110	118	124	131	142	151	159	168	178	190	196	207	219	229	243	258	268	278
E. coli pEH008	1	10 mM	4	5	4	4	5	7	7	7	11	13	17	20	25	29	35	41	46	52	61	67	74	80	85	92	98	107	114	125	132	142	153	160	172	183	191	207	219	230	246	259	268	289	298	311	325	340	360
E. coli pEH008	2	10 mM	4	5	4	4	4	6	5	6	9	13	14	17	22	28	33	37	43	48	55	61	67	75	79	84	91	99	106	113	125	132	141	150	159	169	181	189	200	211	221	235	248	261	274	285	302	314	332
E. coli pEH008	3	10 mM	3	4	4	5	4	4	5	6	8	9	11	15	18	21	25	30	35	40	46	48	56	60	69	75	80	83	89	96	101	109	118	124	131	142	153	164	172	184	195	199	215	222	233	244	253	267	278
C. necator pEH006E	1	0	0	0	0	0	1	0	1	0	0	0	0	1	0	0	0	0	0	0	0	0	0	0	1	0	0	0	0	0	0	0	0	1	0	0	0	0	0	0	0	0	1	0	0	1	0	0	0
C. necator pEH006E	2	0	1	1	2	2	1	0	1	0	3	0	1	2	1	0	1	1	1	2	1	2	1	2	2	1	0	3	1	1	0	2	1	0	2	0	1	1	1	0	1	1	1	2	1	1	2	1	1
C. necator pEH006E	3	0	0	0	1	0	1	0	1	0	0	0	0	0	0	0	1	0	0	0	0	0	1	0	0	0	0	0	0	0	1	0	0	1	0	0	0	0	0	0	1	1	1	0	0	0	1	0	0
C. necator pEH008	1	0	1	2	2	1	2	1	2	1	1	1	1	2	0	1	2	1	1	1	1	2	1	0	2	1	1	1	1	1	2	1	2	3	2	1	2	3	1	1	1	1	2	2	1	2	1	1	1
C. necator pEH008	2	0	1	1	3	3	1	1	3	1	4	0	2	3	2	2	3	2	2	3	2	3	2	3	5	2	1	4	2	2	2	3	2	2	3	2	3	2	2	1	2	2	2	3	3	2	4	3	3
C. necator pEH008	3	0	3	1	2	2	3	2	3	1	1	2	2	1	1	1	2	2	2	2	2	2	2	1	2	2	3	2	2	2	2	2	2	2	2	2	1	2	3	2	2	2	2	2	1	2	2	2	3
C. necator pEH008	1	0.016 mM	1	2	1	1	3	4	8	12	16	23	33	39	45	53	60	64	69	73	76	82	83	85	91	94	95	96	99	99	101	104	104	102	101	99	102	97	94	94	96	97	97	97	98	98	99	97	101
C. necator pEH008	2	0.016 mM	1	2	3	3	4	5	7	10	16	17	24	33	42	50	60	67	69	72	77	79	82	86	93	92	91	95	94	94	95	98	101	101	106	105	106	107	97	98	99	99	100	98	95	93	97	100	98
C. necator pEH008	3	0.016 mM	2	2	2	3	4	7	12	16	23	33	43	53	63	70	81	93	107	115	125	131	137	139	147	149	144	137	139	139	142	146	148	149	151	153	152	152	155	157	157	159	158	159	158	160	161	158	162
C. necator pEH008	1	0.078 mM	1	2	1	0	3	5	9	13	21	31	50	67	77	78	79	85	93	100	106	117	125	134	143	154	164	174	179	191	199	204	214	220	219	215	222	209	213	216	218	224	224	225	229	228	232	231	234
C. necator pEH008	2	0.078 mM	1	2	3	4	3	5	8	11	18	23	34	49	55	67	71	78	82	88	100	104	112	123	130	139	146	158	163	170	176	185	194	199	208	209	211	202	210	202	203	202	207	209	211	214	218	217	216
C. necator pEH008	3	0.078 mM	2	1	3	2	5	7	12	16	24	36	45	56	66	79	93	107	126	141	159	173	192	201	219	233	249	254	250	266	274	281	290	297	303	314	313	322	326	326	329	336	338	337	342	339	343	342	344
C. necator pEH008	1	0.156 mM	2	3	2	2	5	6	11	18	29	41	56	70	78	86	91	84	96	101	110	120	126	135	145	153	164	175	187	199	211	221	236	228	244	260	251	257	264	274	280	287	296	301	309	311	314	319	326
C. necator pEH008	2	0.156 mM	1	2	4	5	4	4	8	11	20	28	45	61	67	79	78	75	86	94	103	110	117	127	137	144	148	163	175	181	194	207	218	230	247	253	253	261	275	261	268	272	281	289	291	299	305	307	311
C. necator pEH008	3	0.156 mM	3	2	4	2	5	8	16	22	34	46	57	67	81	93	107	122	133	152	163	182	196	211	230	247	259	199	234	221	233	263	258	294	287	308	344	322	329	348	379	396	408	410	412	411	405	395	403
C. necator pEH008	1	0.3125 mM	1	2	1	0	4	5	10	16	21	34	49	61	65	75	84	90	101	111	120	129	142	151	162	174	186	198	210	225	242	259	272	282	290	301	292	302	316	337	353	368	388	398	417	435	448	464	479
C. necator pEH008	2	0.3125 mM	2	2	4	4	4	6	10	18	28	35	49	57	64	65	71	79	89	97	105	116	126	137	150	159	171	185	194	209	210	224	235	253	240	249	264	278	290	303	317	330	342	360	374	384	401	414	424
C. necator pEH008	3	0.3125 mM	2	1	3	3	5	8	16	21	29	40	51	62	73	85	100	114	129	146	165	184	202	219	237	225	244	256	280	299	317	334	354	375	393	421	442	466	498	517	538	555	580	602	621	638	655	666	680
C. necator pEH008	1	0.625 mM	2	2	1	1	4	5	10	15	29	38	51	60	66	73	81	91	99	110	118	126	136	148	160	170	183	198	211	228	242	257	266	274	261	267	284	301	316	337	352	369	380	403	425	443	470	487	506
C. necator pEH008	2	0.625 mM	1	2	3	4	4	6	10	14	22	28	39	53	60	69	75	82	90	101	112	122	131	141	152	161	174	187	198	212	224	242	254	268	271	284	299	291	301	319	334	351	365	381	396	416	434	451	471
C. necator pEH008	3	0.625 mM	3	1	3	2	5	8	15	21	31	42	50	64	75	87	103	115	134	153	174	189	207	227	242	233	255	269	282	307	332	342	375	382	418	428	461	490	500	522	547	577	609	632	663	696	727	764	810
C. necator pEH008	1	1.25 mM	2	2	1	1	4	6	12	15	23	33	42	52	61	73	82	96	106	116	129	140	152	165	181	195	209	224	240	255	274	291	305	315	306	315	338	355	374	392	404	424	449	467	479	508	534	561	585
C. necator pEH008	2	1.25 mM	2	3	3	4	5	6	10	14	23	28	39	52	60	71	81	86	99	108	120	130	143	155	169	180	197	212	227	241	252	274	288	305	322	332	327	337	361	371	386	406	430	448	463	485	502	525	547
C. necator pEH008	3	1.25 mM	2	2	3	3	5	9	15	21	29	40	52	62	78	89	106	123	142	162	182	205	226	245	270	288	292	301	324	352	374	398	417	450	466	502	516	548	578	596	633	667	698	717	744	771	810	845	879
C. necator pEH008	1	2.5 mM	2	2	2	1	4	8	16	25	35	37	52	68	74	75	82	90	98	106	118	128	136	150	162	175	192	201	217	234	250	261	274	274	262	281	305	330	336	349	368	396	412	429	452	473	492	513	532
C. necator pEH008	2	2.5 mM	2	2	3	4	4	7	13	22	32	30	45	63	74	82	89	93	92	100	108	117	125	137	150	158	170	185	195	212	222	239	249	247	245	247	269	286	305	314	326	353	370	378	394	413	431	455	474
C. necator pEH008	3	2.5 mM	3	2	2	3	7	10	18	22	32	43	58	70	82	93	108	122	139	156	173	193	217	234	250	232	242	257	284	302	321	342	360	388	404	435	456	483	508	536	561	584	618	650	689	722	765	796	822
C. necator pEH008	1	5 mM	1	2	1	0	4	5	11	17	24	32	44	51	59	70	82	90	97	111	121	132	143	160	172	185	203	218	237	251	269	284	303	321	338	336	334	352	383	404	425	441	450	486	492	525	553	577	602
C. necator pEH008	2	5 mM	2	2	4	4	4	7	12	17	26	30	41	54	61	73	82	86	99	107	120	129	139	148	161	173	181	199	213	228	239	255	264	259	249	252	269	291	311	329	339	364	380	393	406	418	440	462	477
C. necator pEH008	3	5 mM	3	1	2	2	4	8	14	19	27	35	47	59	72	86	103	122	138	158	177	198	220	245	267	257	265	288	315	331	353	378	402	438	452	486	503	548	562	586	620	664	700	739	769	806	841	874	910
C. necator pEH008	1	10 mM	1	2	1	1	4	6	14	21	31	39	53	66	61	81	96	108	120	133	147	158	170	187	198	212	227	241	256	272	289	301	317	334	345	366	381	398	414	415	454	466	477	490	514	535	556	581	597
C. necator pEH008	2	10 mM	2	2	3	4	4	6	11	18	27	32	41	52	63	75	86	91	94	104	114	123	137	147	162	172	185	199	215	229	240	258	270	290	307	320	332	316	321	327	344	364	383	395	420	434	447	474	494
C. necator pEH008	3	10 mM	3	1	3	2	5	9	15	20	28	40	54	71	85	102	122	139	160	178	202	222	245	263	285	310	331	358	382	404	426	456	479	504	527	552	582	611	635	663	692	722	757	784	812	845	874	900	932
[truncated: 133 more columns]
